# Supplementary material for: HPRep: Quantifying Reproducibility in HiChIP and PLAC-Seq Datasets
Source: Curr Issues Mol Biol. 2021 Sep 17;43(2):1156–70. doi: 10.3390/cimb43020082 (PMC8929028; doi:10.3390/cimb43020082)
Supplement: Supplementary file 1 [file cimb-43-00082-s001.zip]

Archive with 1 entries (1 files):
- cimb-1368976-supplementary.pdf
